# Supplementary material for: Aminopeptidase A Effect on Angiotensin Peptides and Their Blood Pressure Action
Source: Int J Mol Sci. 2025 Jul 21;26(14):6990. doi: 10.3390/ijms26146990 (PMC12296148; doi:10.3390/ijms26146990)
Supplement: Supplementary file 1 [file ijms-26-06990-s001.zip]

Archive with 1 entries (1 files):
- ijms-3743123-supplementary.pdf
